# Supplementary material for: Carbuncle due to Salmonella Enteritidis: a novel presentation
Source: Gut Pathog. 2017 Sep 11;9:51. doi: 10.1186/s13099-017-0200-2 (PMC5594545; doi:10.1186/s13099-017-0200-2)
Supplement: Supplementary file 1 — Additional file 1: Table S1. Complete genome sequences to which strain CSE76F was compared. [file 13099_2017_200_MOESM1_ESM.xlsx]

## Sheet: genomes_proks (7).csv
Table S1. Complete genome sequences to which strain CSE76F was compared
#Organism/Name		Strain		CladeID	BioSample	BioProject	Group	SubGroup	Assembly	Size (Mb)	GC%	Replicon: chromosome	Replicon: plasmid		Genes	Proteins	Level	RefSeq FTP	GenBank FTP
Salmonella enterica subsp. enterica serovar Enteritidis str. 18569	Salmonella_enterica_subsp._enterica_serovar_Enteritidis_18569.gbk	18569	mv Salmonella_enterica_subsp._enterica_serovar_Enteritidis_18569.gbk 18569.gbk	19669	SAMN01041085	PRJNA41929	Proteobacteria	Gammaproteobacteria	GCA_000335875.2	4.74533	52.1962	CP011394			4845	4558	Complete Genome	ftp://ftp.ncbi.nlm.nih.gov/genomes/all/GCF/000/335/875/GCF_000335875.2_ASM33587v2	ftp://ftp.ncbi.nlm.nih.gov/genomes/all/GCA/000/335/875/GCA_000335875.2_ASM33587v2
Salmonella enterica subsp. enterica serovar Enteritidis str. 77-1427	Salmonella_enterica_subsp._enterica_serovar_Enteritidis_77-1427.gbk	77-1427	mv Salmonella_enterica_subsp._enterica_serovar_Enteritidis_77-1427.gbk 77-1427.gbk	19669	SAMN01041143	PRJNA60069	Proteobacteria	Gammaproteobacteria	GCA_000280315.2	4.71868	52.0968	CP007598	pCFSAN000111_01	CP007599	4813	4546	Complete Genome	ftp://ftp.ncbi.nlm.nih.gov/genomes/all/GCF/000/280/315/GCF_000280315.2_ASM28031v2	ftp://ftp.ncbi.nlm.nih.gov/genomes/all/GCA/000/280/315/GCA_000280315.2_ASM28031v2
Salmonella enterica subsp. enterica serovar Enteritidis str. CDC_2010K_0968	Salmonella_enterica_subsp._enterica_serovar_Enteritidis_CDC_2010K-0968.gbk	CDC_2010K-0968	mv Salmonella_enterica_subsp._enterica_serovar_Enteritidis_CDC_2010K-0968.gbk CDC_2010K-0968.gbk	19669	SAMN01041170	PRJNA52491	Proteobacteria	Gammaproteobacteria	GCA_000329365.2	4.73903	52.1975	CP007528	plasmid00	CP007529	4828	4554	Complete Genome	ftp://ftp.ncbi.nlm.nih.gov/genomes/all/GCF/000/329/365/GCF_000329365.2_ASM32936v2	ftp://ftp.ncbi.nlm.nih.gov/genomes/all/GCA/000/329/365/GCA_000329365.2_ASM32936v2
Salmonella enterica subsp. enterica serovar Enteritidis	Salmonella_enterica_subsp._enterica_serovar_Enteritidis_CFSAN051873.gbk	CFSAN051873	mv Salmonella_enterica_subsp._enterica_serovar_Enteritidis_CFSAN051873.gbk CFSAN051873.gbk	19669	SAMN05414452	PRJNA186035	Proteobacteria	Gammaproteobacteria	GCA_001973275.2	4.73849	52.1975	CP022003	pCFSAN051873	CP022004	4841	4565	Complete Genome	ftp://ftp.ncbi.nlm.nih.gov/genomes/all/GCF/001/973/275/GCF_001973275.2_ASM197327v2	ftp://ftp.ncbi.nlm.nih.gov/genomes/all/GCA/001/973/275/GCA_001973275.2_ASM197327v2
Salmonella enterica subsp. enterica serovar Enteritidis	Salmonella_enterica_subsp._enterica_serovar_Enteritidis_CMCC50041.gbk	CMCC50041	mv Salmonella_enterica_subsp._enterica_serovar_Enteritidis_CMCC50041.gbk CMCC50041.gbk	19669	SAMN03837761	PRJNA288744	Proteobacteria	Gammaproteobacteria	GCA_001484025.1	4.7357	52.1975	CP013097	pCMCC50041	CP013098	4833	4557	Complete Genome	ftp://ftp.ncbi.nlm.nih.gov/genomes/all/GCF/001/484/025/GCF_001484025.1_ASM148402v1	ftp://ftp.ncbi.nlm.nih.gov/genomes/all/GCA/001/484/025/GCA_001484025.1_ASM148402v1
Salmonella enterica subsp. enterica serovar Enteritidis	Salmonella_enterica_subsp._enterica_serovar_Enteritidis_Durban.gbk	Durban	mv Salmonella_enterica_subsp._enterica_serovar_Enteritidis_Durban.gbk Durban.gbk	19669	SAMN02712059	PRJNA241513	Proteobacteria	Gammaproteobacteria	GCA_000612325.1	4.7383	52.1975	CP007507	unnamed	CP007508	4833	4555	Complete Genome	ftp://ftp.ncbi.nlm.nih.gov/genomes/all/GCF/000/612/325/GCF_000612325.1_ASM61232v1	ftp://ftp.ncbi.nlm.nih.gov/genomes/all/GCA/000/612/325/GCA_000612325.1_ASM61232v1
Salmonella enterica subsp. enterica serovar Enteritidis str. EC20090641	Salmonella_enterica_subsp._enterica_serovar_Enteritidis_EC20090641.gbk	EC20090641	mv Salmonella_enterica_subsp._enterica_serovar_Enteritidis_EC20090641.gbk EC20090641.gbk	19669	SAMN02384172	PRJNA219482	Proteobacteria	Gammaproteobacteria	GCA_000626275.2	4.71231	52.2	CP007249			4800	4532	Complete Genome	ftp://ftp.ncbi.nlm.nih.gov/genomes/all/GCF/000/626/275/GCF_000626275.2_ASM62627v2	ftp://ftp.ncbi.nlm.nih.gov/genomes/all/GCA/000/626/275/GCA_000626275.2_ASM62627v2
Salmonella enterica subsp. enterica serovar Enteritidis str. EC20090698	Salmonella_enterica_subsp._enterica_serovar_Enteritidis_EC20090698.gbk	EC20090698	mv Salmonella_enterica_subsp._enterica_serovar_Enteritidis_EC20090698.gbk EC20090698.gbk	19669	SAMN02384173	PRJNA219482	Proteobacteria	Gammaproteobacteria	GCA_000626255.1	4.681	52.2	CP007248			4745	4491	Complete Genome	ftp://ftp.ncbi.nlm.nih.gov/genomes/all/GCF/000/626/255/GCF_000626255.1_ASM62625v1	ftp://ftp.ncbi.nlm.nih.gov/genomes/all/GCA/000/626/255/GCA_000626255.1_ASM62625v1
Salmonella enterica subsp. enterica serovar Enteritidis str. EC20100101	Salmonella_enterica_subsp._enterica_serovar_Enteritidis_EC20100101.gbk	EC20100101	mv Salmonella_enterica_subsp._enterica_serovar_Enteritidis_EC20100101.gbk EC20100101.gbk	19669	SAMN02384178	PRJNA219482	Proteobacteria	Gammaproteobacteria	GCA_000626215.1	4.65416	52.2	CP007246			4728	4463	Complete Genome	ftp://ftp.ncbi.nlm.nih.gov/genomes/all/GCF/000/626/215/GCF_000626215.1_ASM62621v1	ftp://ftp.ncbi.nlm.nih.gov/genomes/all/GCA/000/626/215/GCA_000626215.1_ASM62621v1
Salmonella enterica subsp. enterica serovar Enteritidis str. EC20100325	Salmonella_enterica_subsp._enterica_serovar_Enteritidis_EC20100325.gbk	EC20100325	mv Salmonella_enterica_subsp._enterica_serovar_Enteritidis_EC20100325.gbk EC20100325.gbk	19669	SAMN02384321	PRJNA219482	Proteobacteria	Gammaproteobacteria	GCA_000626695.2	4.68585	52.2	CP007360			4762	4496	Complete Genome	ftp://ftp.ncbi.nlm.nih.gov/genomes/all/GCF/000/626/695/GCF_000626695.2_ASM62669v2	ftp://ftp.ncbi.nlm.nih.gov/genomes/all/GCA/000/626/695/GCA_000626695.2_ASM62669v2
Salmonella enterica subsp. enterica serovar Enteritidis str. EC20110221	Salmonella_enterica_subsp._enterica_serovar_Enteritidis_EC20110221.gbk	EC20110221	mv Salmonella_enterica_subsp._enterica_serovar_Enteritidis_EC20110221.gbk EC20110221.gbk	19669	SAMN02384174	PRJNA219482	Proteobacteria	Gammaproteobacteria	GCA_000626235.1	4.70903	52.2	CP007247			4787	4526	Complete Genome	ftp://ftp.ncbi.nlm.nih.gov/genomes/all/GCF/000/626/235/GCF_000626235.1_ASM62623v1	ftp://ftp.ncbi.nlm.nih.gov/genomes/all/GCA/000/626/235/GCA_000626235.1_ASM62623v1
Salmonella enterica subsp. enterica serovar Enteritidis str. EC20110354	Salmonella_enterica_subsp._enterica_serovar_Enteritidis_EC20110354.gbk	EC20110354	mv Salmonella_enterica_subsp._enterica_serovar_Enteritidis_EC20110354.gbk EC20110354.gbk	19669	SAMN02384160	PRJNA219482	Proteobacteria	Gammaproteobacteria	GCA_000626175.1	4.71116	52.2	CP007175			4790	4527	Complete Genome	ftp://ftp.ncbi.nlm.nih.gov/genomes/all/GCF/000/626/175/GCF_000626175.1_ASM62617v1	ftp://ftp.ncbi.nlm.nih.gov/genomes/all/GCA/000/626/175/GCA_000626175.1_ASM62617v1
Salmonella enterica subsp. enterica serovar Enteritidis str. EC20110355	Salmonella_enterica_subsp._enterica_serovar_Enteritidis_EC20110355.gbk	EC20110355	mv Salmonella_enterica_subsp._enterica_serovar_Enteritidis_EC20110355.gbk EC20110355.gbk	19669	SAMN02384171	PRJNA219482	Proteobacteria	Gammaproteobacteria	GCA_000626295.1	4.68184	52.2	CP007250			4756	4493	Complete Genome	ftp://ftp.ncbi.nlm.nih.gov/genomes/all/GCF/000/626/295/GCF_000626295.1_ASM62629v1	ftp://ftp.ncbi.nlm.nih.gov/genomes/all/GCA/000/626/295/GCA_000626295.1_ASM62629v1
Salmonella enterica subsp. enterica serovar Enteritidis str. EC20110356	Salmonella_enterica_subsp._enterica_serovar_Enteritidis_EC20110356.gbk	EC20110356	mv Salmonella_enterica_subsp._enterica_serovar_Enteritidis_EC20110356.gbk EC20110356.gbk	19669	SAMN02384161	PRJNA219482	Proteobacteria	Gammaproteobacteria	GCA_000623375.1	4.68281	52.2	CP007262			4758	4496	Complete Genome	ftp://ftp.ncbi.nlm.nih.gov/genomes/all/GCF/000/623/375/GCF_000623375.1_ASM62337v1	ftp://ftp.ncbi.nlm.nih.gov/genomes/all/GCA/000/623/375/GCA_000623375.1_ASM62337v1
Salmonella enterica subsp. enterica serovar Enteritidis str. EC20110357	Salmonella_enterica_subsp._enterica_serovar_Enteritidis_EC20110357.gbk	EC20110357	mv Salmonella_enterica_subsp._enterica_serovar_Enteritidis_EC20110357.gbk EC20110357.gbk	19669	SAMN02384162	PRJNA219482	Proteobacteria	Gammaproteobacteria	GCA_000623355.1	4.67842	52.2	CP007261			4748	4488	Complete Genome	ftp://ftp.ncbi.nlm.nih.gov/genomes/all/GCF/000/623/355/GCF_000623355.1_ASM62335v1	ftp://ftp.ncbi.nlm.nih.gov/genomes/all/GCA/000/623/355/GCA_000623355.1_ASM62335v1
Salmonella enterica subsp. enterica serovar Enteritidis str. EC20110358	Salmonella_enterica_subsp._enterica_serovar_Enteritidis_EC20110358.gbk	EC20110358	mv Salmonella_enterica_subsp._enterica_serovar_Enteritidis_EC20110358.gbk EC20110358.gbk	19669	SAMN02384163	PRJNA219482	Proteobacteria	Gammaproteobacteria	GCA_000623335.1	4.67869	52.2	CP007260			4745	4487	Complete Genome	ftp://ftp.ncbi.nlm.nih.gov/genomes/all/GCF/000/623/335/GCF_000623335.1_ASM62333v1	ftp://ftp.ncbi.nlm.nih.gov/genomes/all/GCA/000/623/335/GCA_000623335.1_ASM62333v1
Salmonella enterica subsp. enterica serovar Enteritidis str. EC20110359	Salmonella_enterica_subsp._enterica_serovar_Enteritidis_EC20110359.gbk	EC20110359	mv Salmonella_enterica_subsp._enterica_serovar_Enteritidis_EC20110359.gbk EC20110359.gbk	19669	SAMN02384164	PRJNA219482	Proteobacteria	Gammaproteobacteria	GCA_000623315.1	4.71147	52.2	CP007259			4791	4526	Complete Genome	ftp://ftp.ncbi.nlm.nih.gov/genomes/all/GCF/000/623/315/GCF_000623315.1_ASM62331v1	ftp://ftp.ncbi.nlm.nih.gov/genomes/all/GCA/000/623/315/GCA_000623315.1_ASM62331v1
Salmonella enterica subsp. enterica serovar Enteritidis str. EC20110360	Salmonella_enterica_subsp._enterica_serovar_Enteritidis_EC20110360.gbk	EC20110360	mv Salmonella_enterica_subsp._enterica_serovar_Enteritidis_EC20110360.gbk EC20110360.gbk	19669	SAMN02384166	PRJNA219482	Proteobacteria	Gammaproteobacteria	GCA_000623295.1	4.67862	52.2	CP007258			4750	4483	Complete Genome	ftp://ftp.ncbi.nlm.nih.gov/genomes/all/GCF/000/623/295/GCF_000623295.1_ASM62329v1	ftp://ftp.ncbi.nlm.nih.gov/genomes/all/GCA/000/623/295/GCA_000623295.1_ASM62329v1
Salmonella enterica subsp. enterica serovar Enteritidis str. EC20110361	Salmonella_enterica_subsp._enterica_serovar_Enteritidis_EC20110361.gbk	EC20110361	mv Salmonella_enterica_subsp._enterica_serovar_Enteritidis_EC20110361.gbk EC20110361.gbk	19669	SAMN02384167	PRJNA219482	Proteobacteria	Gammaproteobacteria	GCA_000623275.1	4.68291	52.2	CP007263			4753	4481	Complete Genome	ftp://ftp.ncbi.nlm.nih.gov/genomes/all/GCF/000/623/275/GCF_000623275.1_ASM62327v1	ftp://ftp.ncbi.nlm.nih.gov/genomes/all/GCA/000/623/275/GCA_000623275.1_ASM62327v1
Salmonella enterica subsp. enterica serovar Enteritidis str. EC20111095	Salmonella_enterica_subsp._enterica_serovar_Enteritidis_EC20111095.gbk	EC20111095	mv Salmonella_enterica_subsp._enterica_serovar_Enteritidis_EC20111095.gbk EC20111095.gbk	19669	SAMN02384168	PRJNA219482	Proteobacteria	Gammaproteobacteria	GCA_000626375.1	4.67995	52.2	CP007254			4756	4488	Complete Genome	ftp://ftp.ncbi.nlm.nih.gov/genomes/all/GCF/000/626/375/GCF_000626375.1_ASM62637v1	ftp://ftp.ncbi.nlm.nih.gov/genomes/all/GCA/000/626/375/GCA_000626375.1_ASM62637v1
Salmonella enterica subsp. enterica serovar Enteritidis str. EC20111174	Salmonella_enterica_subsp._enterica_serovar_Enteritidis_EC20111174.gbk	EC20111174	mv Salmonella_enterica_subsp._enterica_serovar_Enteritidis_EC20111174.gbk EC20111174.gbk	19669	SAMN02384177	PRJNA219482	Proteobacteria	Gammaproteobacteria	GCA_000626355.1	4.6838	52.2	CP007253			4758	4485	Complete Genome	ftp://ftp.ncbi.nlm.nih.gov/genomes/all/GCF/000/626/355/GCF_000626355.1_ASM62635v1	ftp://ftp.ncbi.nlm.nih.gov/genomes/all/GCA/000/626/355/GCA_000626355.1_ASM62635v1
Salmonella enterica subsp. enterica serovar Enteritidis str. EC20111175	Salmonella_enterica_subsp._enterica_serovar_Enteritidis_EC20111175.gbk	EC20111175	mv Salmonella_enterica_subsp._enterica_serovar_Enteritidis_EC20111175.gbk EC20111175.gbk	19669	SAMN02384176	PRJNA219482	Proteobacteria	Gammaproteobacteria	GCA_000626335.1	4.67981	52.2	CP007252			4755	4487	Complete Genome	ftp://ftp.ncbi.nlm.nih.gov/genomes/all/GCF/000/626/335/GCF_000626335.1_ASM62633v1	ftp://ftp.ncbi.nlm.nih.gov/genomes/all/GCA/000/626/335/GCA_000626335.1_ASM62633v1
Salmonella enterica subsp. enterica serovar Enteritidis str. EC20120002	Salmonella_enterica_subsp._enterica_serovar_Enteritidis_EC20120002.gbk	EC20120002	mv Salmonella_enterica_subsp._enterica_serovar_Enteritidis_EC20120002.gbk EC20120002.gbk	19669	SAMN02384187	PRJNA219482	Proteobacteria	Gammaproteobacteria	GCA_000624395.2	4.67942	52.2	CP007329			4756	4492	Complete Genome	ftp://ftp.ncbi.nlm.nih.gov/genomes/all/GCF/000/624/395/GCF_000624395.2_ASM62439v2	ftp://ftp.ncbi.nlm.nih.gov/genomes/all/GCA/000/624/395/GCA_000624395.2_ASM62439v2
Salmonella enterica subsp. enterica serovar Enteritidis str. EC20120005	Salmonella_enterica_subsp._enterica_serovar_Enteritidis_EC20120005.gbk	EC20120005	mv Salmonella_enterica_subsp._enterica_serovar_Enteritidis_EC20120005.gbk EC20120005.gbk	19669	SAMN02384189	PRJNA219482	Proteobacteria	Gammaproteobacteria	GCA_000623195.2	4.67929	52.2	CP007267			4756	4491	Complete Genome	ftp://ftp.ncbi.nlm.nih.gov/genomes/all/GCF/000/623/195/GCF_000623195.2_ASM62319v2	ftp://ftp.ncbi.nlm.nih.gov/genomes/all/GCA/000/623/195/GCA_000623195.2_ASM62319v2
Salmonella enterica subsp. enterica serovar Enteritidis str. EC20120008	Salmonella_enterica_subsp._enterica_serovar_Enteritidis_EC20120008.gbk	EC20120008	mv Salmonella_enterica_subsp._enterica_serovar_Enteritidis_EC20120008.gbk EC20120008.gbk	19669	SAMN02384191	PRJNA219482	Proteobacteria	Gammaproteobacteria	GCA_000626195.1	4.71192	52.2	CP007245			4795	4501	Complete Genome	ftp://ftp.ncbi.nlm.nih.gov/genomes/all/GCF/000/626/195/GCF_000626195.1_ASM62619v1	ftp://ftp.ncbi.nlm.nih.gov/genomes/all/GCA/000/626/195/GCA_000626195.1_ASM62619v1
Salmonella enterica subsp. enterica serovar Enteritidis str. EC20120200	Salmonella_enterica_subsp._enterica_serovar_Enteritidis_EC20120200.gbk	EC20120200	mv Salmonella_enterica_subsp._enterica_serovar_Enteritidis_EC20120200.gbk EC20120200.gbk	19669	SAMN02384250	PRJNA219482	Proteobacteria	Gammaproteobacteria	GCA_000626095.2	4.68585	52.2	CP007434			4764	4498	Complete Genome	ftp://ftp.ncbi.nlm.nih.gov/genomes/all/GCF/000/626/095/GCF_000626095.2_ASM62609v2	ftp://ftp.ncbi.nlm.nih.gov/genomes/all/GCA/000/626/095/GCA_000626095.2_ASM62609v2
Salmonella enterica subsp. enterica serovar Enteritidis str. EC20120916	Salmonella_enterica_subsp._enterica_serovar_Enteritidis_EC20120916.gbk	EC20120916	mv Salmonella_enterica_subsp._enterica_serovar_Enteritidis_EC20120916.gbk EC20120916.gbk	19669	SAMN02384291	PRJNA219482	Proteobacteria	Gammaproteobacteria	GCA_000624155.1	4.80799	52.1	CP007332			5022	4566	Complete Genome	ftp://ftp.ncbi.nlm.nih.gov/genomes/all/GCF/000/624/155/GCF_000624155.1_ASM62415v1	ftp://ftp.ncbi.nlm.nih.gov/genomes/all/GCA/000/624/155/GCA_000624155.1_ASM62415v1
Salmonella enterica subsp. enterica serovar Enteritidis str. EC20121175	Salmonella_enterica_subsp._enterica_serovar_Enteritidis_EC20121175.gbk	EC20121175	mv Salmonella_enterica_subsp._enterica_serovar_Enteritidis_EC20121175.gbk EC20121175.gbk	19669	SAMN02384313	PRJNA219482	Proteobacteria	Gammaproteobacteria	GCA_000623055.2	4.67995	52.2	CP007269			4756	4488	Complete Genome	ftp://ftp.ncbi.nlm.nih.gov/genomes/all/GCF/000/623/055/GCF_000623055.1_ASM62305v2	ftp://ftp.ncbi.nlm.nih.gov/genomes/all/GCA/000/623/055/GCA_000623055.2_ASM62305v2
Salmonella enterica subsp. enterica serovar Enteritidis str. EC20121177	Salmonella_enterica_subsp._enterica_serovar_Enteritidis_EC20121177.gbk	EC20121177	mv Salmonella_enterica_subsp._enterica_serovar_Enteritidis_EC20121177.gbk EC20121177.gbk	19669	SAMN02384315	PRJNA219482	Proteobacteria	Gammaproteobacteria	GCA_000624175.2	4.68585	52.2	CP007333			4763	4499	Complete Genome	ftp://ftp.ncbi.nlm.nih.gov/genomes/all/GCF/000/624/175/GCF_000624175.1_ASM62417v2	ftp://ftp.ncbi.nlm.nih.gov/genomes/all/GCA/000/624/175/GCA_000624175.2_ASM62417v2
Salmonella enterica subsp. enterica serovar Enteritidis str. EC20121178	Salmonella_enterica_subsp._enterica_serovar_Enteritidis_EC20121178.gbk	EC20121178	mv Salmonella_enterica_subsp._enterica_serovar_Enteritidis_EC20121178.gbk EC20121178.gbk	19669	SAMN02384316	PRJNA219482	Proteobacteria	Gammaproteobacteria	GCA_000623095.2	4.68585	52.2	CP007271			4763	4501	Complete Genome	ftp://ftp.ncbi.nlm.nih.gov/genomes/all/GCF/000/623/095/GCF_000623095.1_ASM62309v2	ftp://ftp.ncbi.nlm.nih.gov/genomes/all/GCA/000/623/095/GCA_000623095.2_ASM62309v2
Salmonella enterica subsp. enterica serovar Enteritidis str. EC20121179	Salmonella_enterica_subsp._enterica_serovar_Enteritidis_EC20121179.gbk	EC20121179	mv Salmonella_enterica_subsp._enterica_serovar_Enteritidis_EC20121179.gbk EC20121179.gbk	19669	SAMN02384317	PRJNA219482	Proteobacteria	Gammaproteobacteria	GCA_000623115.2	4.68585	52.2	CP007272			4761	4500	Complete Genome	ftp://ftp.ncbi.nlm.nih.gov/genomes/all/GCF/000/623/115/GCF_000623115.2_ASM62311v2	ftp://ftp.ncbi.nlm.nih.gov/genomes/all/GCA/000/623/115/GCA_000623115.2_ASM62311v2
Salmonella enterica subsp. enterica serovar Enteritidis str. EC20121180	Salmonella_enterica_subsp._enterica_serovar_Enteritidis_EC20121180.gbk	EC20121180	mv Salmonella_enterica_subsp._enterica_serovar_Enteritidis_EC20121180.gbk EC20121180.gbk	19669	SAMN02384318	PRJNA219482	Proteobacteria	Gammaproteobacteria	GCA_000623135.2	4.68585	52.2	CP007273			4761	4499	Complete Genome	ftp://ftp.ncbi.nlm.nih.gov/genomes/all/GCF/000/623/135/GCF_000623135.1_ASM62313v2	ftp://ftp.ncbi.nlm.nih.gov/genomes/all/GCA/000/623/135/GCA_000623135.2_ASM62313v2
Salmonella enterica subsp. enterica serovar Enteritidis	Salmonella_enterica_subsp._enterica_serovar_Enteritidis_FORC_007.gbk	FORC_007	mv Salmonella_enterica_subsp._enterica_serovar_Enteritidis_FORC_007.gbk FORC_007.gbk	19669	SAMN03140319	PRJNA262006	Proteobacteria	Gammaproteobacteria	GCA_001305235.1	4.78191	52.1173	CP009768	pFORC7	CP009767	4889	4607	Complete Genome	ftp://ftp.ncbi.nlm.nih.gov/genomes/all/GCF/001/305/235/GCF_001305235.1_ASM130523v1	ftp://ftp.ncbi.nlm.nih.gov/genomes/all/GCA/001/305/235/GCA_001305235.1_ASM130523v1
Salmonella enterica subsp. enterica serovar Enteritidis	Salmonella_enterica_subsp._enterica_serovar_Enteritidis_FORC_052.gbk	FORC_052	mv Salmonella_enterica_subsp._enterica_serovar_Enteritidis_FORC_052.gbk FORC_052.gbk	19669	SAMN05363482	PRJNA328055	Proteobacteria	Gammaproteobacteria	GCA_002220345.1	4.68625	52.2	CP016754			4770	4486	Complete Genome	ftp://ftp.ncbi.nlm.nih.gov/genomes/all/GCF/002/220/345/GCF_002220345.1_ASM222034v1	ftp://ftp.ncbi.nlm.nih.gov/genomes/all/GCA/002/220/345/GCA_002220345.1_ASM222034v1
Salmonella enterica subsp. enterica serovar Enteritidis	Salmonella_enterica_subsp._enterica_serovar_Enteritidis_OLF-SE1-1019-1.gbk	OLF-SE1-1019-1	mv Salmonella_enterica_subsp._enterica_serovar_Enteritidis_OLF-SE1-1019-1.gbk OLF-SE1-1019-1.gbk	19669	SAMN02937347	PRJNA256209	Proteobacteria	Gammaproteobacteria	GCA_000750475.1	4.67891	52.2	CP009083			4754	4492	Complete Genome	ftp://ftp.ncbi.nlm.nih.gov/genomes/all/GCF/000/750/475/GCF_000750475.1_ASM75047v1	ftp://ftp.ncbi.nlm.nih.gov/genomes/all/GCA/000/750/475/GCA_000750475.1_ASM75047v1
Salmonella enterica subsp. enterica serovar Enteritidis	Salmonella_enterica_subsp._enterica_serovar_Enteritidis_OLF-SE10-10052.gbk	OLF-SE10-10052	mv Salmonella_enterica_subsp._enterica_serovar_Enteritidis_OLF-SE10-10052.gbk OLF-SE10-10052.gbk	19669	SAMN02941166	PRJNA256209	Proteobacteria	Gammaproteobacteria	GCA_000750335.1	4.70989	52.2	CP009092			4796	4520	Complete Genome	ftp://ftp.ncbi.nlm.nih.gov/genomes/all/GCF/000/750/335/GCF_000750335.1_ASM75033v1	ftp://ftp.ncbi.nlm.nih.gov/genomes/all/GCA/000/750/335/GCA_000750335.1_ASM75033v1
Salmonella enterica subsp. enterica serovar Enteritidis	Salmonella_enterica_subsp._enterica_serovar_Enteritidis_OLF-SE11-10058.gbk	OLF-SE11-10058	mv Salmonella_enterica_subsp._enterica_serovar_Enteritidis_OLF-SE11-10058.gbk OLF-SE11-10058.gbk	19669	SAMN02941167	PRJNA256209	Proteobacteria	Gammaproteobacteria	GCA_000750375.1	4.70274	52.2	CP009093			4790	4501	Complete Genome	ftp://ftp.ncbi.nlm.nih.gov/genomes/all/GCF/000/750/375/GCF_000750375.1_ASM75037v1	ftp://ftp.ncbi.nlm.nih.gov/genomes/all/GCA/000/750/375/GCA_000750375.1_ASM75037v1
Salmonella enterica subsp. enterica serovar Enteritidis	Salmonella_enterica_subsp._enterica_serovar_Enteritidis_OLF-SE2-98984-6.gbk	OLF-SE2-98984-6	mv Salmonella_enterica_subsp._enterica_serovar_Enteritidis_OLF-SE2-98984-6.gbk OLF-SE2-98984-6.gbk	19669	SAMN02937348	PRJNA256209	Proteobacteria	Gammaproteobacteria	GCA_000750415.2	4.67913	52.2	CP009084			4751	4488	Complete Genome	ftp://ftp.ncbi.nlm.nih.gov/genomes/all/GCF/000/750/415/GCF_000750415.2_ASM75041v2	ftp://ftp.ncbi.nlm.nih.gov/genomes/all/GCA/000/750/415/GCA_000750415.2_ASM75041v2
Salmonella enterica subsp. enterica serovar Enteritidis	Salmonella_enterica_subsp._enterica_serovar_Enteritidis_OLF-SE3-98983-4.gbk	OLF-SE3-98983-4	mv Salmonella_enterica_subsp._enterica_serovar_Enteritidis_OLF-SE3-98983-4.gbk OLF-SE3-98983-4.gbk	19669	SAMN02937349	PRJNA256209	Proteobacteria	Gammaproteobacteria	GCA_000750395.2	4.67913	52.2	CP009085			4750	4485	Complete Genome	ftp://ftp.ncbi.nlm.nih.gov/genomes/all/GCF/000/750/395/GCF_000750395.2_ASM75039v2	ftp://ftp.ncbi.nlm.nih.gov/genomes/all/GCA/000/750/395/GCA_000750395.2_ASM75039v2
Salmonella enterica subsp. enterica serovar Enteritidis	Salmonella_enterica_subsp._enterica_serovar_Enteritidis_OLF-SE4-0317-8.gbk	OLF-SE4-0317-8	mv Salmonella_enterica_subsp._enterica_serovar_Enteritidis_OLF-SE4-0317-8.gbk OLF-SE4-0317-8.gbk	19669	SAMN02937350	PRJNA256209	Proteobacteria	Gammaproteobacteria	GCA_000750435.1	4.67838	52.2	CP009086			4752	4487	Complete Genome	ftp://ftp.ncbi.nlm.nih.gov/genomes/all/GCF/000/750/435/GCF_000750435.1_ASM75043v1	ftp://ftp.ncbi.nlm.nih.gov/genomes/all/GCA/000/750/435/GCA_000750435.1_ASM75043v1
Salmonella enterica subsp. enterica serovar Enteritidis	Salmonella_enterica_subsp._enterica_serovar_Enteritidis_OLF-SE5-1104-2.gbk	OLF-SE5-1104-2	mv Salmonella_enterica_subsp._enterica_serovar_Enteritidis_OLF-SE5-1104-2.gbk OLF-SE5-1104-2.gbk	19669	SAMN02937351	PRJNA256209	Proteobacteria	Gammaproteobacteria	GCA_000750455.1	4.67857	52.2	CP009087			4751	4486	Complete Genome	ftp://ftp.ncbi.nlm.nih.gov/genomes/all/GCF/000/750/455/GCF_000750455.1_ASM75045v1	ftp://ftp.ncbi.nlm.nih.gov/genomes/all/GCA/000/750/455/GCA_000750455.1_ASM75045v1
Salmonella enterica subsp. enterica serovar Enteritidis	Salmonella_enterica_subsp._enterica_serovar_Enteritidis_OLF-SE6-00219-16.gbk	OLF-SE6-00219-16	mv Salmonella_enterica_subsp._enterica_serovar_Enteritidis_OLF-SE6-00219-16.gbk OLF-SE6-00219-16.gbk	19669	SAMN02937352	PRJNA256209	Proteobacteria	Gammaproteobacteria	GCA_000750495.1	4.67762	52.2	CP009088			4768	4451	Complete Genome	ftp://ftp.ncbi.nlm.nih.gov/genomes/all/GCF/000/750/495/GCF_000750495.1_ASM75049v1	ftp://ftp.ncbi.nlm.nih.gov/genomes/all/GCA/000/750/495/GCA_000750495.1_ASM75049v1
Salmonella enterica subsp. enterica serovar Enteritidis	Salmonella_enterica_subsp._enterica_serovar_Enteritidis_OLF-SE7-100819.gbk	OLF-SE7-100819	mv Salmonella_enterica_subsp._enterica_serovar_Enteritidis_OLF-SE7-100819.gbk OLF-SE7-100819.gbk	19669	SAMN02941163	PRJNA256209	Proteobacteria	Gammaproteobacteria	GCA_000750215.1	4.71094	52.2	CP009089			4798	4512	Complete Genome	ftp://ftp.ncbi.nlm.nih.gov/genomes/all/GCF/000/750/215/GCF_000750215.1_ASM75021v1	ftp://ftp.ncbi.nlm.nih.gov/genomes/all/GCA/000/750/215/GCA_000750215.1_ASM75021v1
Salmonella enterica subsp. enterica serovar Enteritidis	Salmonella_enterica_subsp._enterica_serovar_Enteritidis_OLF-SE8-1021710.gbk	OLF-SE8-1021710	mv Salmonella_enterica_subsp._enterica_serovar_Enteritidis_OLF-SE8-1021710.gbk OLF-SE8-1021710.gbk	19669	SAMN02941164	PRJNA256209	Proteobacteria	Gammaproteobacteria	GCA_000750255.1	4.66728	52.2	CP009090			4747	4471	Complete Genome	ftp://ftp.ncbi.nlm.nih.gov/genomes/all/GCF/000/750/255/GCF_000750255.1_ASM75025v1	ftp://ftp.ncbi.nlm.nih.gov/genomes/all/GCA/000/750/255/GCA_000750255.1_ASM75025v1
Salmonella enterica subsp. enterica serovar Enteritidis	Salmonella_enterica_subsp._enterica_serovar_Enteritidis_OLF-SE9-10012.gbk	OLF-SE9-10012	mv Salmonella_enterica_subsp._enterica_serovar_Enteritidis_OLF-SE9-10012.gbk OLF-SE9-10012.gbk	19669	SAMN02941165	PRJNA256209	Proteobacteria	Gammaproteobacteria	GCA_000750295.1	4.67126	52.1	CP009091			4762	4456	Complete Genome	ftp://ftp.ncbi.nlm.nih.gov/genomes/all/GCF/000/750/295/GCF_000750295.1_ASM75029v1	ftp://ftp.ncbi.nlm.nih.gov/genomes/all/GCA/000/750/295/GCA_000750295.1_ASM75029v1
Salmonella enterica subsp. enterica serovar Enteritidis str. P125109	Salmonella_enterica_subsp._enterica_serovar_Enteritidis_P125109.gbk	P125109	mv Salmonella_enterica_subsp._enterica_serovar_Enteritidis_P125109.gbk P125109.gbk	19669	SAMEA1705941	PRJEA30687	Proteobacteria	Gammaproteobacteria	GCA_000009505.1	4.68585	52.2	AM933172			4762	4502	Complete Genome	ftp://ftp.ncbi.nlm.nih.gov/genomes/all/GCF/000/009/505/GCF_000009505.1_ASM950v1	ftp://ftp.ncbi.nlm.nih.gov/genomes/all/GCA/000/009/505/GCA_000009505.1_ASM950v1
Salmonella enterica subsp. enterica serovar Enteritidis str. SA19960848	Salmonella_enterica_subsp._enterica_serovar_Enteritidis_SA19960848.gbk	SA19960848	mv Salmonella_enterica_subsp._enterica_serovar_Enteritidis_SA19960848.gbk SA19960848.gbk	19669	SAMN02384208	PRJNA219482	Proteobacteria	Gammaproteobacteria	GCA_000623615.2	4.68585	52.2	CP007280			4762	4498	Complete Genome	ftp://ftp.ncbi.nlm.nih.gov/genomes/all/GCF/000/623/615/GCF_000623615.2_ASM62361v2	ftp://ftp.ncbi.nlm.nih.gov/genomes/all/GCA/000/623/615/GCA_000623615.2_ASM62361v2
Salmonella enterica subsp. enterica serovar Enteritidis str. SA19970510	Salmonella_enterica_subsp._enterica_serovar_Enteritidis_SA19970510.gbk	SA19970510	mv Salmonella_enterica_subsp._enterica_serovar_Enteritidis_SA19970510.gbk SA19970510.gbk	19669	SAMN02384194	PRJNA219482	Proteobacteria	Gammaproteobacteria	GCA_000623655.2	4.68585	52.2	CP007282			4765	4501	Complete Genome	ftp://ftp.ncbi.nlm.nih.gov/genomes/all/GCF/000/623/655/GCF_000623655.2_ASM62365v2	ftp://ftp.ncbi.nlm.nih.gov/genomes/all/GCA/000/623/655/GCA_000623655.2_ASM62365v2
Salmonella enterica subsp. enterica serovar Enteritidis str. SA19970769	Salmonella_enterica_subsp._enterica_serovar_Enteritidis_SA19970769.gbk	SA19970769	mv Salmonella_enterica_subsp._enterica_serovar_Enteritidis_SA19970769.gbk SA19970769.gbk	19669	SAMN02384195	PRJNA219482	Proteobacteria	Gammaproteobacteria	GCA_000623675.2	4.68585	52.2	CP007283			4763	4500	Complete Genome	ftp://ftp.ncbi.nlm.nih.gov/genomes/all/GCF/000/623/675/GCF_000623675.2_ASM62367v2	ftp://ftp.ncbi.nlm.nih.gov/genomes/all/GCA/000/623/675/GCA_000623675.2_ASM62367v2
Salmonella enterica subsp. enterica serovar Enteritidis str. SA19980677	Salmonella_enterica_subsp._enterica_serovar_Enteritidis_SA19980677.gbk	SA19980677	mv Salmonella_enterica_subsp._enterica_serovar_Enteritidis_SA19980677.gbk SA19980677.gbk	19669	SAMN02384193	PRJNA219482	Proteobacteria	Gammaproteobacteria	GCA_000623715.2	4.68585	52.2	CP007285			4764	4497	Complete Genome	ftp://ftp.ncbi.nlm.nih.gov/genomes/all/GCF/000/623/715/GCF_000623715.2_ASM62371v2	ftp://ftp.ncbi.nlm.nih.gov/genomes/all/GCA/000/623/715/GCA_000623715.2_ASM62371v2
Salmonella enterica subsp. enterica serovar Enteritidis str. SA19981522	Salmonella_enterica_subsp._enterica_serovar_Enteritidis_SA19981522.gbk	SA19981522	mv Salmonella_enterica_subsp._enterica_serovar_Enteritidis_SA19981522.gbk SA19981522.gbk	19669	SAMN02384206	PRJNA219482	Proteobacteria	Gammaproteobacteria	GCA_000623735.2	4.68585	52.2	CP007286			4765	4501	Complete Genome	ftp://ftp.ncbi.nlm.nih.gov/genomes/all/GCF/000/623/735/GCF_000623735.2_ASM62373v2	ftp://ftp.ncbi.nlm.nih.gov/genomes/all/GCA/000/623/735/GCA_000623735.2_ASM62373v2
Salmonella enterica subsp. enterica serovar Enteritidis str. SA19981857	Salmonella_enterica_subsp._enterica_serovar_Enteritidis_SA19981857.gbk	SA19981857	mv Salmonella_enterica_subsp._enterica_serovar_Enteritidis_SA19981857.gbk SA19981857.gbk	19669	SAMN02384207	PRJNA219482	Proteobacteria	Gammaproteobacteria	GCA_000623395.2	4.68585	52.2	CP007288			4762	4499	Complete Genome	ftp://ftp.ncbi.nlm.nih.gov/genomes/all/GCF/000/623/395/GCF_000623395.2_ASM62339v2	ftp://ftp.ncbi.nlm.nih.gov/genomes/all/GCA/000/623/395/GCA_000623395.2_ASM62339v2
Salmonella enterica subsp. enterica serovar Enteritidis str. SA19992322	Salmonella_enterica_subsp._enterica_serovar_Enteritidis_SA19992322.gbk	SA19992322	mv Salmonella_enterica_subsp._enterica_serovar_Enteritidis_SA19992322.gbk SA19992322.gbk	19669	SAMN02384169	PRJNA219482	Proteobacteria	Gammaproteobacteria	GCA_000623455.2	4.68585	52.2	CP007291			4762	4498	Complete Genome	ftp://ftp.ncbi.nlm.nih.gov/genomes/all/GCF/000/623/455/GCF_000623455.2_ASM62345v2	ftp://ftp.ncbi.nlm.nih.gov/genomes/all/GCA/000/623/455/GCA_000623455.2_ASM62345v2
Salmonella enterica subsp. enterica serovar Enteritidis str. SA19994216	Salmonella_enterica_subsp._enterica_serovar_Enteritidis_SA19994216.gbk	SA19994216	mv Salmonella_enterica_subsp._enterica_serovar_Enteritidis_SA19994216.gbk SA19994216.gbk	19669	SAMN02384220	PRJNA219482	Proteobacteria	Gammaproteobacteria	GCA_000623475.2	4.68585	52.2	CP007292			4764	4503	Complete Genome	ftp://ftp.ncbi.nlm.nih.gov/genomes/all/GCF/000/623/475/GCF_000623475.1_ASM62347v2	ftp://ftp.ncbi.nlm.nih.gov/genomes/all/GCA/000/623/475/GCA_000623475.2_ASM62347v2
Salmonella enterica subsp. enterica serovar Enteritidis str. SA20082034	Salmonella_enterica_subsp._enterica_serovar_Enteritidis_SA20082034.gbk	SA20082034	mv Salmonella_enterica_subsp._enterica_serovar_Enteritidis_SA20082034.gbk SA20082034.gbk	19669	SAMN02384209	PRJNA219482	Proteobacteria	Gammaproteobacteria	GCA_000625855.2	4.68566	52.2	CP007425			4762	4501	Complete Genome	ftp://ftp.ncbi.nlm.nih.gov/genomes/all/GCF/000/625/855/GCF_000625855.1_ASM62585v2	ftp://ftp.ncbi.nlm.nih.gov/genomes/all/GCA/000/625/855/GCA_000625855.2_ASM62585v2
Salmonella enterica subsp. enterica serovar Enteritidis str. SA20094352	Salmonella_enterica_subsp._enterica_serovar_Enteritidis_SA20094352.gbk	SA20094352	mv Salmonella_enterica_subsp._enterica_serovar_Enteritidis_SA20094352.gbk SA20094352.gbk	19669	SAMN02384212	PRJNA219482	Proteobacteria	Gammaproteobacteria	GCA_000624055.2	4.68585	52.2	CP007312			4762	4499	Complete Genome	ftp://ftp.ncbi.nlm.nih.gov/genomes/all/GCF/000/624/055/GCF_000624055.2_ASM62405v2	ftp://ftp.ncbi.nlm.nih.gov/genomes/all/GCA/000/624/055/GCA_000624055.2_ASM62405v2
Salmonella enterica subsp. enterica serovar Enteritidis	Salmonella_enterica_subsp._enterica_serovar_Enteritidis_SEE1.gbk	SEE1	mv Salmonella_enterica_subsp._enterica_serovar_Enteritidis_SEE1.gbk SEE1.gbk	19669	SAMN03465493	PRJNA280705	Proteobacteria	Gammaproteobacteria	GCA_001185215.1	4.67837	52.2	CP011790			4752	4419	Complete Genome	ftp://ftp.ncbi.nlm.nih.gov/genomes/all/GCF/001/185/215/GCF_001185215.1_ASM118521v1	ftp://ftp.ncbi.nlm.nih.gov/genomes/all/GCA/001/185/215/GCA_001185215.1_ASM118521v1
Salmonella enterica subsp. enterica serovar Enteritidis	Salmonella_enterica_subsp._enterica_serovar_Enteritidis_SEE2.gbk	SEE2	mv Salmonella_enterica_subsp._enterica_serovar_Enteritidis_SEE2.gbk SEE2.gbk	19669	SAMN03468068	PRJNA280707	Proteobacteria	Gammaproteobacteria	GCA_001185245.1	4.67783	52.2	CP011791			4750	4378	Complete Genome	ftp://ftp.ncbi.nlm.nih.gov/genomes/all/GCF/001/185/245/GCF_001185245.1_ASM118524v1	ftp://ftp.ncbi.nlm.nih.gov/genomes/all/GCA/001/185/245/GCA_001185245.1_ASM118524v1
Salmonella enterica subsp. enterica serovar Enteritidis	Salmonella_enterica_subsp._enterica_serovar_Enteritidis_SEJ.gbk	SEJ	mv Salmonella_enterica_subsp._enterica_serovar_Enteritidis_SEJ.gbk SEJ.gbk	19669	SAMN02904629	PRJNA244356	Proteobacteria	Gammaproteobacteria	GCA_000754375.1	4.7383	52.1975	CP008928	unnamed	CP008927	4829	4562	Complete Genome	ftp://ftp.ncbi.nlm.nih.gov/genomes/all/GCF/000/754/375/GCF_000754375.1_ASM75437v1	ftp://ftp.ncbi.nlm.nih.gov/genomes/all/GCA/000/754/375/GCA_000754375.1_ASM75437v1
